# Supplementary material for: Are two internal thoracic grafts better than one in patients with chronic obstructive lung disease? Analysis of 387 cases between 1996-2011
Source: PLoS One. 2018 Aug 13;13(8):e0201227. doi: 10.1371/journal.pone.0201227 (PMC6089414; doi:10.1371/journal.pone.0201227)
Supplement: S1 Dataset — (XLSX) [file pone.0201227.s001.xlsx]

## Sheet: COPD 05 03 2018
Number	BITA	SEX	AGE	NIDDM	IDDM	DM_EOD	CHF	CRF	OLDMI	ACUTEMI	UAP	EF_30	IABP	CRITICAL	EMERG	REDO	ch_PVD	ch_CVD	ND	NOVS	LM	PTCA	Bypass3orMore	SEQNUM	SVG	GEA	Rsystem	RADIAL	OPCAB	euroSCORE	Mortality	EARLY_MORTALITY	DEEPINF	POSTCVA	PERPMI	REVISON
1	1	0	71	0	0	0	1	0	0	0	1	0	0	0	0	0	0	0	0	1	0	0	1	1	0	0	1	0	0	7	1	0	0	0	0	0
2	0	0	73	0	0	0	0	0	1	0	1	0	0	0	0	0	0	0	0	0	0	0	1	0	1	0	1	0	0	7	0	0	0	0	0	0
3	0	1	76	0	0	0	0	0	1	1	1	0	0	0	1	0	0	0	0	1	0	0	0	0	0	0	1	1	1	14	1	0	0	0	0	0
4	0	0	60	0	0	0	0	0	0	0	0	0	0	0	0	0	0	0	0	0	0	1	1	1	0	0	0	1	1	3	0	0	0	0	0	0
5	1	1	73	1	0	0	0	0	0	0	0	0	0	0	0	0	0	0	0	1	0	0	1	0	0	1	1	0	0	4	1	0	0	0	0	0
6	0	1	71	0	0	0	0	0	1	0	1	0	0	0	0	0	1	1	1	0	0	0	0	0	1	0	0	0	0	12	1	0	0	0	0	0
7	1	1	53	1	0	0	0	0	1	0	0	0	1	1	1	0	0	0	0	1	0	0	0	0	0	0	0	0	0	6	0	0	0	0	0	0
8	0	0	67	0	1	0	1	0	0	0	1	0	0	0	0	0	0	0	0	1	1	0	1	0	1	0	1	1	0	6	1	0	0	0	0	0
9	1	1	75	0	0	0	0	0	0	1	0	0	1	1	1	0	0	0	0	1	0	1	1	1	1	0	1	0	0	13	1	0	0	0	0	0
10	1	0	68	0	0	0	0	0	0	1	0	0	0	0	0	0	0	0	0	1	1	0	1	1	0	0	1	0	0	6	1	0	0	0	0	0
11	0	1	62	0	0	0	0	0	1	0	1	0	0	0	0	1	0	0	0	1	0	0	1	0	1	0	1	0	0	7	1	0	0	0	0	0
12	0	0	71	1	0	0	1	0	1	0	0	1	0	0	0	0	0	1	1	0	0	1	1	1	0	0	0	1	0	14	1	0	0	0	0	0
13	1	1	84	0	0	0	1	0	1	0	0	0	0	0	0	0	1	0	0	1	0	0	1	1	0	0	1	0	0	9	1	0	0	0	0	0
14	0	1	71	0	0	0	0	0	1	0	1	0	0	0	1	0	0	0	0	1	1	0	1	1	0	0	1	1	0	8	0	0	0	0	0	0
15	0	1	80	0	0	0	1	1	1	0	1	1	1	1	1	0	1	1	0	1	1	0	0	0	1	0	1	0	0	22	0	0	0	0	0	0
16	0	1	72	0	0	0	0	0	1	0	1	0	0	0	0	0	0	0	0	1	1	0	1	1	1	1	1	0	0	6	0	0	0	0	0	0
17	0	1	75	1	0	1	0	1	1	0	1	0	0	0	1	0	1	0	0	1	0	0	1	1	1	0	1	1	0	18	1	0	0	0	0	0
18	0	1	83	1	0	1	0	0	0	0	1	0	0	0	0	0	1	1	1	1	0	1	1	0	1	0	1	0	1	12	1	0	1	0	0	0
19	0	1	73	0	0	0	1	0	1	1	0	0	0	0	0	0	0	0	0	0	0	0	0	0	0	1	1	0	0	9	1	0	0	0	0	0
20	1	1	71	0	0	0	1	1	1	0	1	0	0	0	0	0	0	1	0	1	0	0	0	0	0	0	0	0	1	12	1	0	0	0	0	0
21	0	1	77	0	0	0	0	0	1	0	1	0	0	0	0	0	0	0	0	1	0	0	1	1	1	0	1	0	0	7	1	1	0	0	1	0
22	0	1	75	1	0	1	0	1	1	0	0	0	0	0	0	0	1	1	0	1	0	0	1	1	1	0	1	0	0	12	1	0	0	0	0	1
23	0	1	71	0	0	0	0	0	0	0	1	0	0	0	0	0	1	1	1	1	0	0	1	0	1	0	1	1	0	10	1	0	0	1	0	0
24	0	1	73	1	0	1	1	0	1	0	0	1	0	0	0	0	1	0	0	1	1	0	0	0	0	0	1	1	1	11	1	0	0	0	0	0
25	0	1	78	0	0	0	0	0	0	1	1	0	0	0	0	0	0	0	0	1	1	0	1	0	1	0	1	0	0	10	1	0	0	0	0	0
26	0	1	75	0	0	0	0	0	0	0	0	0	0	0	0	0	0	0	0	0	1	0	0	0	0	0	0	1	1	5	1	0	0	0	0	0
27	0	1	75	0	0	0	0	1	1	0	1	0	0	0	0	0	0	0	0	1	0	0	1	0	1	0	1	0	0	11	1	1	0	0	0	0
28	1	1	72	0	0	0	1	0	0	1	0	0	0	0	0	0	0	0	0	1	0	0	1	1	0	1	1	0	0	6	1	0	0	0	0	0
29	1	1	70	1	0	1	1	1	1	1	1	0	0	0	0	0	0	0	0	1	0	0	1	0	1	1	1	0	0	10	1	0	0	0	0	0
30	1	1	56	0	0	0	0	0	0	1	0	0	0	0	0	0	0	0	0	1	1	0	1	0	1	0	1	0	1	3	0	0	0	0	0	0
31	1	1	71	1	0	0	1	0	0	0	1	0	0	0	0	0	1	0	0	0	1	0	1	1	0	0	0	0	0	8	1	0	0	1	0	0
32	0	1	79	0	0	0	1	1	1	1	1	1	0	0	1	0	0	0	0	1	0	0	1	1	0	0	1	1	0	18	1	0	0	0	0	0
33	0	1	77	0	0	0	1	1	0	1	1	1	1	1	1	0	0	1	1	1	0	0	1	0	1	0	1	0	0	25	0	0	0	0	0	0
34	0	1	83	0	0	0	1	1	0	0	1	1	0	0	0	0	0	0	0	1	0	0	0	0	1	0	1	0	1	15	1	0	0	0	0	0
35	0	1	80	0	0	0	0	0	0	1	0	0	0	0	0	0	0	0	0	1	0	0	0	0	1	0	0	0	1	8	1	0	0	0	0	0
36	0	1	71	0	0	0	0	0	0	0	1	0	0	0	0	0	0	0	0	1	0	0	0	0	1	0	1	0	0	6	1	0	0	0	0	0
37	1	1	67	0	0	0	0	0	1	0	1	0	0	0	0	0	0	0	0	1	1	0	1	1	0	0	1	0	0	7	1	0	0	0	0	0
38	1	1	86	0	0	0	1	0	1	0	1	0	0	0	0	1	1	0	0	1	1	1	0	1	0	0	1	1	0	13	1	0	0	0	0	0
39	0	1	82	0	0	0	1	1	1	0	0	1	1	0	1	0	0	0	0	0	1	0	0	0	1	0	0	0	1	15	1	0	0	0	0	0
40	0	1	74	1	0	0	1	0	1	0	1	0	0	0	0	0	0	0	0	1	0	0	1	0	1	0	1	0	0	11	1	0	0	0	0	0
41	1	1	75	0	0	0	0	0	0	1	1	0	0	0	0	0	1	0	0	1	0	0	1	1	1	0	1	0	1	11	1	0	0	0	0	0
42	1	1	64	0	0	0	1	0	1	0	0	0	0	0	0	0	1	1	1	0	0	0	0	0	0	0	0	0	0	6	1	0	0	0	0	0
43	1	1	70	1	0	0	0	0	1	0	1	0	0	0	0	0	0	0	0	0	0	0	1	0	1	1	1	0	0	6	1	0	0	0	0	0
44	0	0	80	0	0	0	0	0	0	0	1	0	0	0	0	0	0	0	0	1	1	0	1	0	1	0	1	0	0	9	1	1	0	0	0	1
45	0	1	67	0	0	0	0	1	1	0	0	0	0	0	0	0	0	0	0	1	1	1	1	1	0	0	1	1	0	5	1	0	0	0	0	0
46	1	1	72	0	0	0	1	0	1	0	1	0	0	0	1	0	0	1	0	1	0	0	1	0	0	0	0	0	0	11	1	0	1	0	0	0
47	1	1	71	0	0	0	0	1	0	0	1	0	0	0	0	0	1	0	0	1	1	0	1	1	0	0	1	0	0	10	1	0	1	0	0	0
48	0	1	75	1	0	0	0	0	1	0	0	0	0	0	0	0	0	0	0	1	0	0	1	1	0	1	1	0	1	5	0	0	0	0	0	0
49	0	1	72	0	0	0	0	0	1	0	1	0	0	0	0	0	0	0	0	1	0	0	0	0	1	0	1	0	0	7	1	0	0	0	0	0
50	0	1	88	0	0	0	1	0	0	0	1	0	1	1	1	0	0	0	0	1	1	0	1	0	1	0	1	0	0	14	1	1	0	1	0	0
51	0	1	79	0	0	0	0	0	0	1	0	0	0	0	1	0	1	0	0	0	0	0	0	0	1	0	1	0	0	11	0	0	0	0	0	0
52	0	1	79	0	0	0	0	0	1	0	0	0	0	0	1	0	1	0	0	1	1	0	0	0	0	0	0	1	0	11	1	0	0	0	0	0
53	0	1	66	0	0	0	1	0	1	0	0	0	0	0	0	0	0	0	0	0	0	0	1	1	1	1	1	0	0	5	1	0	1	0	0	0
54	0	1	64	0	0	0	0	0	0	1	0	0	0	0	0	0	0	0	0	1	0	0	1	0	1	0	1	0	0	4	1	0	0	0	0	0
55	1	1	84	0	0	0	0	0	0	0	1	0	1	1	1	0	0	0	0	1	1	0	0	0	0	0	1	0	1	15	1	0	0	0	0	0
56	0	1	75	0	0	0	0	0	1	0	1	0	0	0	1	0	0	0	0	1	0	0	1	0	1	0	1	0	0	12	1	0	1	0	0	1
57	0	1	68	0	0	0	1	0	0	0	0	0	0	0	0	0	0	0	0	1	0	0	1	1	0	0	0	1	0	4	1	0	0	0	0	0
58	1	1	83	0	0	0	0	0	0	0	1	0	0	0	0	0	0	1	1	0	0	1	0	0	0	0	0	0	1	12	1	0	0	0	0	0
59	0	1	61	1	0	0	1	0	0	0	1	0	0	0	0	0	0	1	0	1	1	0	1	0	1	0	1	0	0	7	0	0	0	0	0	0
60	0	1	85	0	0	0	0	1	0	1	0	0	0	0	0	0	1	0	0	1	1	0	1	1	0	0	1	1	0	13	1	0	0	1	0	0
61	1	1	69	0	0	0	0	0	0	0	1	0	1	0	1	0	1	0	0	1	1	0	1	0	1	0	1	0	0	9	0	0	0	0	0	0
62	0	0	69	1	0	0	0	0	1	0	1	0	0	0	0	0	0	0	0	0	0	1	1	0	1	0	1	0	0	9	1	0	0	0	0	0
63	0	1	81	0	0	0	1	0	1	0	1	1	1	0	1	0	0	0	0	0	1	0	1	1	1	0	0	0	0	15	1	0	0	0	0	0
64	1	0	75	0	0	0	1	0	0	1	0	0	0	0	0	0	0	0	0	1	1	0	1	0	1	0	1	0	0	8	1	0	0	0	0	0
65	1	1	66	0	0	0	1	0	1	0	1	0	0	0	0	0	1	0	0	1	0	0	1	1	0	0	0	0	0	7	1	0	0	0	0	0
66	0	0	74	1	0	0	1	0	1	0	1	1	1	1	1	0	0	0	0	1	1	0	0	0	1	0	1	0	1	17	1	0	0	0	0	0
67	0	0	76	0	0	0	0	0	1	0	1	0	0	0	1	0	0	0	0	1	0	0	1	0	1	0	1	0	0	11	1	0	0	0	0	0
68	0	0	57	1	0	0	0	0	0	0	1	0	0	0	0	0	0	0	0	1	0	0	1	1	1	0	1	0	0	4	1	0	0	0	0	0
69	1	1	64	1	0	0	0	0	0	1	0	0	0	0	0	0	0	0	0	1	0	1	0	0	0	0	0	0	0	4	0	0	0	0	0	0
70	1	1	69	0	0	0	1	0	1	1	0	1	0	0	0	0	1	0	0	1	1	0	0	0	0	0	0	0	0	10	1	1	0	1	0	0
71	1	0	74	1	0	0	0	0	0	0	1	0	0	0	0	0	1	0	0	1	0	0	1	1	1	1	1	0	0	9	1	0	0	0	0	0
72	0	0	69	1	0	0	0	0	1	0	1	0	0	0	0	0	0	0	0	1	1	0	0	0	0	0	1	1	0	6	0	0	0	0	0	0
73	0	1	67	0	0	0	0	0	0	1	0	0	0	0	0	0	0	0	0	1	0	0	1	1	0	0	1	1	0	5	1	0	0	0	0	0
74	0	1	71	1	0	1	0	0	1	0	1	0	0	0	0	1	0	1	1	1	0	0	0	0	1	0	1	0	0	13	0	0	0	0	1	0
75	1	1	71	0	0	0	1	0	1	0	1	0	0	0	0	0	1	1	0	0	0	1	1	1	0	0	1	0	0	8	1	0	0	0	0	0
76	1	1	73	0	0	0	1	0	0	1	0	0	0	0	1	0	1	1	0	1	1	1	1	1	0	0	0	0	0	11	1	0	0	0	0	0
77	1	1	79	0	0	0	1	0	0	1	0	0	0	0	0	0	1	0	0	0	0	0	1	0	0	0	0	0	0	9	1	0	0	0	0	0
78	1	1	62	1	0	0	1	0	1	0	1	0	0	0	0	0	0	0	0	1	0	1	1	1	0	0	1	0	0	5	1	0	0	0	0	0
79	1	0	68	1	0	0	0	0	1	1	1	0	0	0	0	0	0	0	0	1	1	0	1	1	1	0	1	0	0	9	1	0	0	0	0	0
80	0	1	75	1	0	0	0	0	0	0	0	0	0	0	0	0	0	0	0	1	0	0	0	0	0	0	0	0	1	5	0	0	0	0	0	0
81	1	1	68	0	0	0	1	0	0	1	0	0	0	0	0	0	1	0	0	1	0	0	1	0	0	1	1	0	0	7	1	0	0	0	0	0
82	0	0	72	0	0	0	0	0	0	0	1	0	0	0	0	0	1	1	1	1	0	0	0	0	0	0	1	1	1	13	1	0	0	0	0	0
83	1	1	70	0	0	0	0	0	0	0	1	0	0	0	0	0	1	1	0	1	1	1	0	0	0	0	0	0	1	8	0	0	0	0	0	0
84	0	0	72	0	0	0	0	0	1	0	1	0	0	0	0	0	1	0	0	0	1	1	0	0	0	0	0	0	1	9	0	0	0	0	0	0
85	1	1	80	0	0	0	0	0	1	0	1	0	0	0	0	0	0	0	0	0	0	0	1	1	0	0	1	0	1	9	0	0	0	0	0	0
86	1	1	63	0	0	0	0	0	0	1	0	0	0	0	0	0	0	0	0	1	0	0	0	0	1	0	1	0	0	5	1	0	0	0	0	0
87	0	0	78	1	0	1	0	0	1	0	0	0	0	0	1	0	1	1	0	1	1	0	1	1	0	0	1	1	1	10	1	0	0	0	0	0
88	0	1	77	1	0	1	0	1	1	0	1	0	1	0	1	0	0	0	0	1	0	1	0	0	1	0	1	0	1	14	1	0	0	0	0	0
89	0	0	71	1	0	0	0	0	0	0	0	0	1	1	0	0	0	0	0	1	1	0	1	1	0	0	0	1	1	9	1	0	0	0	0	0
90	1	1	65	0	0	0	0	0	0	1	0	0	0	1	0	0	0	0	0	1	0	0	1	0	1	0	1	0	0	8	0	0	0	0	1	0
91	0	0	69	0	0	0	0	0	1	0	0	0	0	0	0	0	0	0	0	1	1	0	1	0	1	0	1	0	0	6	0	0	0	0	0	0
92	0	0	62	0	1	0	0	0	0	0	1	0	0	0	1	0	0	0	0	1	1	0	1	1	1	0	1	0	0	7	1	0	0	0	0	0
93	0	0	57	0	1	0	1	0	1	0	0	0	0	0	0	0	0	0	0	0	0	0	1	1	1	0	1	0	1	5	1	0	0	0	0	0
94	1	1	59	0	0	0	0	0	0	0	0	0	0	0	0	0	0	0	0	1	0	0	1	1	1	0	1	0	0	1	0	0	0	0	0	0
95	0	0	84	0	0	0	1	0	0	0	1	0	1	1	1	0	0	1	0	1	1	0	1	1	0	0	1	1	0	17	1	0	0	0	0	0
96	1	0	70	0	0	0	0	0	0	0	0	0	0	0	0	0	0	0	0	1	0	0	0	0	0	0	0	0	1	5	1	0	0	0	0	0
97	0	1	68	1	0	0	1	0	0	0	1	0	0	0	0	0	0	0	0	1	0	1	1	1	0	0	1	1	0	5	0	0	0	0	0	0
98	0	1	63	1	0	0	0	0	1	0	0	0	0	0	0	0	0	0	0	1	0	0	1	0	0	0	1	1	0	5	0	0	0	0	0	0
99	1	1	69	1	0	0	1	0	0	1	1	0	0	0	1	0	1	1	1	1	0	1	1	1	1	0	1	0	0	13	1	0	0	0	0	0
100	0	1	74	0	0	0	1	0	0	1	0	0	1	1	0	0	1	0	0	1	1	1	1	1	1	0	1	1	0	12	1	0	1	0	1	0
101	0	1	66	1	0	0	0	0	1	0	1	0	0	0	0	0	0	0	0	1	0	0	0	1	1	0	1	0	1	8	1	0	0	0	0	0
102	1	1	71	0	0	0	0	0	0	0	0	0	0	0	0	0	0	1	0	1	0	0	1	0	1	0	1	0	0	7	0	0	0	0	0	0
103	0	0	75	1	0	0	0	0	0	0	0	0	0	0	0	0	0	0	0	0	0	0	0	0	1	0	1	0	1	6	1	0	0	0	0	0
104	0	0	62	1	0	1	0	0	1	0	1	0	0	0	0	0	1	0	0	0	0	0	1	1	1	1	1	0	0	9	0	0	0	0	0	0
105	1	1	73	0	0	0	0	0	1	0	0	0	0	0	0	0	1	0	0	0	0	0	0	0	0	0	0	0	1	9	0	0	0	0	0	0
106	0	0	83	0	0	0	0	0	0	0	1	0	0	0	0	0	0	1	0	1	0	0	0	1	0	0	1	1	1	11	1	0	0	0	0	0
107	1	0	55	0	1	0	1	0	1	0	1	0	0	0	0	0	0	0	0	0	1	1	0	0	0	0	0	0	1	5	0	0	0	0	0	0
108	1	0	75	1	0	0	1	0	1	1	1	0	1	1	1	0	1	0	0	1	0	1	1	1	0	0	1	0	0	17	1	0	1	0	1	0
109	1	1	64	0	0	0	0	0	1	0	0	0	0	0	0	0	0	0	0	0	1	0	1	1	0	0	0	0	0	4	1	0	0	0	0	0
110	1	0	67	0	0	0	0	0	0	0	1	0	0	0	1	0	0	0	0	1	0	0	1	0	0	0	0	0	0	8	1	0	0	0	0	0
111	0	0	72	0	0	0	0	0	0	1	1	0	0	0	0	0	0	0	0	1	0	0	1	0	1	0	1	0	0	12	1	0	0	0	0	0
112	0	1	74	1	0	0	0	0	0	0	1	0	0	0	0	0	1	0	0	1	0	1	1	0	0	1	1	0	0	8	1	0	0	0	0	0
113	0	1	67	1	0	1	0	0	0	0	1	0	0	0	0	0	1	1	1	1	0	0	1	1	1	0	1	0	0	9	0	0	0	0	0	0
114	0	1	61	0	0	0	1	0	0	1	0	0	1	1	1	0	0	0	0	0	0	0	0	0	1	0	0	0	0	9	0	0	0	0	0	0
115	0	0	60	1	0	1	1	1	0	0	1	0	0	0	0	0	1	1	0	1	0	0	1	1	1	0	1	0	1	12	0	0	0	0	0	0
116	1	1	64	0	1	0	0	0	0	1	0	0	0	0	0	0	0	0	0	1	1	0	1	1	1	0	1	0	0	5	0	0	0	0	0	0
117	1	1	56	1	0	0	0	0	0	0	1	0	0	0	0	0	0	0	0	1	0	0	1	1	0	0	0	0	1	3	0	0	0	0	0	0
118	0	1	78	1	0	1	0	0	1	1	1	0	0	0	0	0	1	1	0	1	1	0	0	0	1	1	1	0	0	14	1	0	0	0	0	0
119	1	0	69	0	0	0	0	0	0	0	1	0	0	0	0	0	1	0	0	1	1	0	1	1	0	0	0	0	0	8	1	0	0	0	0	0
120	0	1	73	0	1	1	1	0	1	0	0	0	0	0	0	0	0	0	0	1	0	0	0	0	1	1	1	0	0	6	1	0	0	0	0	0
121	0	1	61	1	0	1	0	0	1	0	0	0	0	0	0	0	1	0	0	1	0	0	1	1	1	0	1	0	0	4	1	0	0	0	0	0
122	0	1	66	1	0	1	0	0	0	0	1	0	0	0	0	0	1	0	1	1	0	0	1	0	0	0	0	1	0	9	1	0	0	0	0	0
123	1	1	66	0	0	0	0	0	0	0	0	0	0	0	0	0	0	0	0	1	0	0	1	1	0	0	1	1	0	3	0	0	0	0	0	0
124	1	1	76	0	0	0	1	0	1	0	1	1	0	0	1	0	1	0	0	1	0	0	1	1	0	0	0	0	0	14	1	0	0	0	0	0
125	0	0	80	0	0	0	0	0	1	0	0	0	0	0	0	0	0	0	0	1	0	0	1	0	1	0	1	0	0	7	0	0	0	0	0	0
126	1	1	64	1	0	0	0	0	1	0	1	0	0	0	0	0	1	0	0	1	0	0	1	1	0	0	1	0	0	6	1	0	1	0	0	0
127	1	1	73	0	0	0	0	0	0	0	1	0	0	0	0	0	1	0	0	1	0	0	1	1	0	0	1	0	0	8	1	0	0	0	0	0
128	1	1	85	0	0	0	0	0	1	0	0	1	0	0	0	0	0	0	0	1	0	0	0	0	0	0	0	0	1	10	1	0	0	0	0	0
129	1	1	68	0	0	0	0	0	0	1	1	0	1	1	0	0	1	0	0	0	0	0	0	0	0	0	0	0	1	12	0	0	1	0	0	1
130	1	1	65	0	0	0	0	0	0	0	0	0	1	1	1	0	1	1	0	0	0	0	0	0	0	0	0	0	0	10	1	0	0	0	0	0
131	0	1	68	0	0	0	1	0	1	1	1	0	0	0	1	0	1	0	0	1	0	1	1	1	1	0	1	0	1	12	0	0	0	0	0	0
132	1	1	60	0	0	0	0	1	1	1	0	0	0	0	0	0	0	0	0	1	0	0	1	1	1	0	1	0	0	6	1	0	0	1	0	0
133	0	1	57	0	0	0	0	0	0	0	1	0	0	0	0	0	0	0	0	0	1	0	1	1	1	0	1	0	0	3	0	0	0	0	0	0
134	0	0	74	0	0	0	0	1	1	0	1	0	0	0	0	0	1	0	0	0	1	0	1	1	1	0	1	0	0	11	1	0	0	0	0	0
135	1	1	55	0	0	0	1	0	0	1	0	0	0	0	0	0	0	0	0	1	0	0	1	1	0	1	1	0	0	3	1	0	0	0	0	0
136	1	1	69	0	0	0	0	0	0	0	1	0	0	0	0	0	0	0	0	1	1	0	1	1	0	1	1	1	0	5	1	1	1	0	0	0
137	1	1	72	0	1	1	1	1	1	0	1	0	0	1	0	0	0	0	0	1	0	0	0	0	1	1	1	0	0	11	1	1	0	0	0	0
138	0	0	76	0	1	0	0	0	0	0	1	0	0	0	0	0	0	0	0	1	0	0	1	1	0	0	1	1	1	8	1	0	0	0	0	0
139	0	1	74	0	0	0	0	0	1	1	1	0	1	0	1	0	0	1	0	1	1	0	1	0	1	0	1	0	0	12	1	0	0	0	0	0
140	1	1	58	1	0	0	0	0	1	0	0	0	0	0	0	0	0	0	0	1	0	0	1	1	0	1	1	0	0	4	0	0	0	0	0	0
141	0	1	75	0	0	0	1	0	0	1	1	0	1	0	1	0	1	1	0	1	0	0	1	0	1	0	1	0	0	14	1	0	0	0	0	0
142	0	0	71	1	0	0	0	0	0	0	1	0	0	0	0	0	0	0	0	0	0	0	1	1	0	0	0	1	1	7	1	0	0	0	0	0
143	0	1	63	0	1	1	1	1	1	0	0	1	0	0	0	0	0	0	0	0	0	0	1	1	1	0	1	0	0	11	1	0	0	0	0	0
144	0	1	75	0	1	1	1	1	1	0	1	1	0	0	1	0	1	0	0	1	0	1	0	0	1	0	1	0	1	18	1	0	0	0	0	0
145	0	1	77	1	0	0	1	0	1	0	1	1	0	0	0	0	0	0	0	1	0	0	0	0	1	0	1	0	1	12	1	0	0	0	0	0
146	0	1	69	0	0	0	1	0	1	0	0	0	0	0	0	0	0	0	0	0	0	1	1	1	1	0	1	0	0	3	1	0	0	0	0	0
147	0	1	70	1	0	1	1	1	1	0	1	1	1	0	0	0	1	0	0	1	1	0	1	0	1	0	1	0	0	15	1	0	0	0	0	1
148	0	1	64	0	1	0	1	0	0	0	1	0	0	0	1	0	1	0	0	1	0	1	1	1	0	0	1	1	1	8	1	0	0	0	0	0
149	0	1	62	0	0	0	0	0	1	0	1	0	0	0	1	0	0	1	1	1	0	0	1	0	1	0	1	0	0	11	1	0	0	0	0	0
150	1	0	80	0	0	0	0	0	0	0	1	0	0	0	0	0	0	0	0	1	1	0	1	0	1	0	1	0	1	9	0	0	0	0	0	0
151	0	0	72	0	0	0	0	0	0	1	1	0	0	0	1	0	0	0	0	0	0	1	0	0	0	1	1	0	1	11	1	1	0	0	0	0
152	0	1	81	0	0	0	0	0	0	0	1	0	0	0	0	0	0	1	0	0	0	0	0	0	0	1	1	0	1	10	1	0	0	0	0	0
153	0	1	74	0	1	0	0	0	1	0	1	0	0	0	1	0	0	0	0	1	0	0	1	0	1	0	1	0	0	9	1	0	1	0	0	0
154	1	1	47	0	0	0	0	0	1	0	1	0	0	0	0	0	0	0	0	1	0	0	1	0	0	1	1	0	0	5	0	0	0	0	0	0
155	1	1	75	0	0	0	0	0	0	0	1	0	0	0	0	0	1	0	0	1	0	0	1	0	0	0	1	1	0	9	0	0	0	0	0	0
156	0	0	80	0	0	0	0	0	1	0	1	0	0	0	0	0	0	0	0	1	0	0	1	1	1	0	1	1	0	11	0	0	0	0	0	0
157	0	1	59	0	0	0	0	0	0	0	0	0	0	0	0	0	0	0	0	0	1	0	0	0	1	0	0	0	0	1	1	0	0	0	0	0
158	1	1	73	0	0	0	0	0	0	0	0	0	0	0	1	1	1	0	0	0	0	0	0	0	0	0	0	0	0	11	1	0	0	0	0	1
159	1	1	70	1	0	1	0	0	0	1	1	0	1	0	1	0	0	1	1	1	1	0	1	0	1	0	1	0	1	14	1	0	0	0	0	0
160	0	1	71	0	0	0	0	0	1	0	1	0	0	0	0	0	0	1	0	1	0	1	1	1	1	0	1	0	0	8	1	0	0	0	0	0
161	1	1	51	0	0	0	0	0	1	0	0	0	0	0	0	0	0	0	0	1	0	0	1	0	1	0	1	0	1	2	0	0	0	0	0	0
162	0	1	53	0	0	0	1	0	0	1	0	1	0	0	0	0	0	0	0	1	0	0	1	0	1	0	0	0	0	6	1	0	0	0	0	0
163	0	1	68	1	0	0	0	0	0	1	0	1	0	0	0	0	1	0	0	1	0	0	0	0	1	0	0	0	1	10	0	0	0	0	0	0
164	0	1	84	0	0	0	0	0	1	0	1	0	0	0	0	0	0	0	0	1	0	1	1	1	1	0	0	0	0	8	1	0	0	0	0	0
165	1	1	73	0	0	0	0	0	1	1	0	0	0	0	0	0	0	0	0	0	1	1	1	1	0	0	0	0	0	6	0	0	0	0	0	0
166	1	1	71	0	0	0	1	0	1	0	1	0	0	0	0	0	0	0	0	1	0	0	1	1	0	0	1	1	0	7	1	0	1	1	0	0
167	1	0	67	0	0	0	1	0	0	0	1	0	0	0	0	0	0	0	0	0	1	0	1	0	0	0	0	0	0	6	1	0	0	0	0	0
168	1	1	62	0	0	0	1	0	1	0	1	1	0	0	0	0	0	0	0	0	0	0	1	1	0	0	0	0	0	7	0	0	0	0	0	0
169	1	0	55	1	0	0	0	0	0	0	0	0	0	0	0	0	0	0	0	1	0	0	1	1	1	0	1	0	0	3	1	0	0	0	0	0
170	0	1	76	1	0	0	0	0	0	0	1	0	0	0	0	0	0	0	0	1	1	0	1	1	1	0	1	0	1	7	1	0	0	0	0	0
171	0	1	55	1	0	0	0	0	1	0	1	0	0	0	0	0	0	1	1	0	0	0	0	0	1	0	1	0	0	7	1	0	0	0	0	1
172	0	1	60	1	0	0	0	0	1	0	0	0	0	0	1	0	0	0	0	0	1	1	1	0	1	0	1	1	0	5	1	0	0	0	0	0
173	0	1	81	0	0	0	1	0	0	0	1	1	0	0	0	0	0	0	0	0	0	0	1	1	1	0	1	0	1	13	0	0	0	0	0	0
174	1	1	67	0	0	0	0	0	0	0	1	0	0	0	0	0	1	0	0	0	1	0	0	0	0	0	0	0	1	7	0	0	0	0	0	0
175	0	1	77	0	0	0	1	1	1	1	1	1	0	1	1	0	0	0	0	1	1	0	1	1	1	0	1	0	0	21	0	0	0	0	0	0
176	0	0	66	0	0	0	0	0	0	0	1	0	0	0	0	0	0	0	0	0	1	0	0	1	0	0	0	0	0	6	1	0	0	0	0	0
177	1	0	77	0	0	0	1	1	0	1	0	0	0	0	0	0	0	0	0	1	1	0	1	1	0	0	1	0	0	10	1	0	0	0	0	0
178	0	1	80	0	0	0	1	1	1	1	1	1	1	1	1	0	0	0	0	1	0	0	0	0	1	0	1	0	1	22	1	0	0	0	1	0
179	1	0	72	0	0	0	0	0	0	0	1	0	0	0	1	0	0	0	0	0	1	0	1	1	1	0	1	0	1	9	1	0	0	0	0	0
180	0	1	54	1	0	0	1	0	0	1	0	0	0	0	0	0	0	0	0	1	0	0	0	0	1	0	1	0	0	4	1	0	0	0	0	0
181	0	1	78	0	0	0	0	0	1	0	1	1	0	0	0	0	1	1	0	1	0	0	1	1	0	0	0	1	0	12	1	0	0	0	0	0
182	1	1	64	0	0	0	0	0	0	0	1	0	0	0	0	0	0	1	0	1	0	0	1	1	0	0	1	0	0	6	1	0	0	0	0	0
183	1	1	73	1	0	1	1	0	1	0	1	0	0	1	1	0	1	0	0	1	1	0	1	1	0	0	0	0	1	14	1	1	0	1	0	0
184	1	0	50	1	0	0	0	0	0	0	1	0	0	0	0	0	0	0	0	1	0	0	1	1	1	0	1	0	0	4	0	0	0	0	0	0
185	0	1	66	0	0	0	0	1	0	0	1	0	0	0	0	0	1	0	0	0	0	0	1	1	1	0	0	0	0	7	1	1	1	1	0	0
186	1	1	68	0	1	1	0	1	1	0	1	0	0	0	0	0	0	0	0	1	0	1	0	0	0	0	0	0	0	7	1	0	1	0	0	0
187	1	1	71	0	0	0	0	0	1	0	0	0	0	0	0	0	1	0	0	1	0	0	1	1	1	0	1	0	0	6	1	0	0	0	0	0
188	1	0	72	0	0	0	0	0	0	0	1	0	0	0	0	0	0	0	0	1	1	0	1	0	0	1	1	0	1	7	0	0	0	0	0	0
189	0	0	58	1	0	0	0	0	0	0	1	0	1	1	0	0	1	1	0	1	0	0	1	1	1	0	1	1	0	10	0	0	0	0	0	0
190	1	1	55	0	0	0	1	0	0	1	0	0	1	1	1	0	0	0	0	1	1	0	0	0	0	0	0	0	0	9	1	0	0	0	0	0
191	0	0	71	1	0	0	0	0	1	0	1	0	0	0	0	0	0	0	0	1	0	0	1	1	1	0	0	0	0	7	1	0	0	0	0	0
192	0	1	72	1	0	1	0	0	1	0	1	0	0	0	0	0	1	1	0	1	0	1	1	0	1	1	1	0	0	8	1	0	0	0	0	0
193	0	1	77	0	0	0	0	1	1	1	1	0	0	0	0	1	1	1	1	1	0	0	0	0	1	0	1	0	0	21	1	0	0	0	0	0
194	0	1	58	0	0	0	0	0	0	0	0	0	0	0	1	0	0	1	0	0	0	0	0	0	0	0	0	1	0	7	1	0	1	0	0	0
195	1	1	86	0	0	0	0	0	0	1	1	0	1	1	1	0	1	0	0	1	0	1	1	0	0	1	1	0	0	19	1	1	0	0	1	0
196	1	1	62	0	0	0	1	1	0	0	0	0	0	0	0	0	0	0	0	1	0	0	1	1	0	0	1	0	0	4	0	0	0	0	0	0
197	1	1	68	1	0	0	0	0	0	0	1	0	0	0	0	0	0	0	0	0	1	0	1	1	0	0	1	0	0	5	1	0	0	0	0	0
198	1	1	65	0	0	0	0	0	1	1	0	1	0	0	1	0	1	1	0	0	0	0	0	0	0	0	0	0	1	12	1	0	0	1	0	0
199	1	1	76	0	0	0	1	0	0	1	0	0	0	1	0	0	0	0	0	0	0	0	1	1	0	0	0	0	0	11	1	0	0	0	0	0
200	1	1	52	1	0	0	0	0	0	0	1	0	0	1	0	0	1	1	0	0	0	0	1	0	1	0	1	0	0	8	1	0	0	0	0	0
201	0	0	71	0	0	0	1	0	0	1	1	0	1	1	1	0	0	0	0	1	0	1	1	0	1	0	1	0	0	16	1	0	0	0	1	0
202	0	1	70	0	0	0	0	0	0	1	1	0	0	0	1	0	0	0	0	0	0	0	1	0	1	0	1	0	0	10	1	0	0	0	0	0
203	0	1	69	1	0	0	1	0	1	0	0	0	1	1	0	1	1	0	0	1	0	0	0	0	0	0	0	1	1	12	1	0	0	0	0	0
204	1	1	69	0	0	0	0	0	0	1	0	0	0	0	0	0	0	0	0	0	0	0	1	1	0	1	1	0	0	5	1	0	0	0	0	0
205	0	1	63	0	0	0	0	1	0	1	1	0	0	0	1	0	0	0	0	0	0	0	0	0	1	0	0	0	0	10	0	0	0	0	0	0
206	0	1	83	0	0	0	0	0	1	0	1	0	0	0	0	0	0	1	0	1	0	0	1	1	0	0	1	1	0	10	1	0	0	0	0	0
207	0	1	76	0	0	0	0	0	0	1	0	0	1	0	0	0	0	0	0	1	1	0	1	1	0	0	1	1	0	7	1	1	0	0	0	1
208	0	0	57	1	0	0	0	0	0	0	1	0	0	0	0	0	0	0	0	1	0	0	0	0	0	0	0	1	0	4	0	0	0	0	0	0
209	0	1	62	1	0	0	0	0	1	0	0	0	0	0	1	0	0	0	0	1	0	0	0	0	0	1	0	0	0	7	1	0	0	0	0	0
210	1	1	58	1	0	0	0	0	0	0	1	0	0	0	0	0	1	1	0	1	0	0	1	1	0	0	0	0	0	5	0	0	0	0	0	0
211	0	0	62	1	0	0	0	0	0	0	1	0	0	0	0	0	1	1	1	0	0	0	1	0	1	0	1	0	0	9	0	0	0	0	0	0
212	0	0	78	1	0	0	0	0	0	0	1	0	0	0	0	0	0	0	0	0	0	0	0	0	0	0	0	0	0	8	1	0	0	0	0	0
213	1	1	70	0	0	0	1	1	1	0	1	0	0	0	0	0	0	0	0	0	1	0	0	0	1	1	1	0	1	8	1	1	0	0	1	0
214	1	1	67	1	0	0	0	0	0	0	0	0	0	0	0	0	0	0	0	1	1	0	1	1	0	0	1	0	0	3	0	0	0	0	0	0
215	0	0	61	0	1	1	0	0	1	0	0	0	0	0	0	0	1	0	0	0	0	0	1	1	1	0	0	0	1	5	1	0	0	0	0	0
216	0	1	72	0	0	0	0	0	0	0	0	0	0	0	0	0	0	1	0	1	0	0	1	1	0	0	1	1	0	6	0	0	0	0	0	0
217	1	1	67	0	0	0	0	0	1	0	1	0	0	0	1	0	1	0	0	1	0	1	0	0	0	0	0	0	1	10	0	0	0	0	0	0
218	0	1	70	0	0	0	0	0	0	0	1	0	0	0	0	0	0	0	0	1	0	0	1	1	1	0	1	0	0	6	1	0	0	0	0	0
219	1	1	65	0	0	0	1	0	1	0	1	1	0	0	0	0	1	0	0	1	1	0	1	1	0	0	1	0	0	10	1	0	0	0	0	0
220	0	0	73	0	0	0	0	0	0	0	1	1	0	0	0	0	0	0	0	1	0	0	1	1	0	0	1	1	0	10	1	0	0	0	0	0
221	0	1	68	1	0	1	1	1	1	0	1	0	0	0	0	0	1	0	0	1	0	1	1	1	0	0	1	1	1	10	1	0	1	0	0	0
222	0	1	67	0	0	0	0	0	0	0	1	0	0	0	0	0	0	1	1	1	0	0	1	1	0	0	1	1	0	9	1	0	0	0	0	0
223	1	1	59	0	0	0	1	0	1	0	0	0	0	0	0	0	0	0	0	0	0	1	1	1	1	0	1	0	0	2	0	0	0	0	0	1
224	0	1	71	0	0	0	0	0	0	1	1	0	1	0	1	0	0	0	0	1	0	0	0	0	1	0	1	0	1	10	1	0	0	0	0	0
225	1	1	55	0	0	0	0	0	0	0	1	0	0	0	1	0	1	1	0	1	0	0	0	0	0	0	0	0	0	7	0	0	1	0	0	0
226	0	1	68	1	0	1	1	0	1	0	1	1	0	0	0	0	1	1	0	1	0	0	1	1	0	0	0	1	0	10	1	1	0	1	0	0
227	0	0	59	0	1	1	1	0	0	0	0	0	0	0	0	0	1	1	1	0	1	0	1	1	0	0	0	1	0	6	0	0	0	0	0	0
228	1	1	57	1	0	0	1	0	1	0	1	0	0	0	0	0	0	0	0	1	0	1	1	1	0	0	0	0	0	3	1	0	0	0	0	0
229	0	1	51	0	0	0	1	0	0	1	1	1	1	1	0	0	0	0	0	1	0	0	1	0	1	0	1	0	0	11	1	0	0	0	0	0
230	0	1	44	1	0	0	0	0	1	0	1	0	0	0	0	0	0	0	0	1	0	1	1	1	1	0	1	0	0	3	1	0	0	0	0	0
231	1	0	58	1	0	1	1	0	1	0	0	1	0	0	0	0	0	1	0	0	0	0	0	0	0	0	0	0	0	7	0	0	0	0	0	0
232	0	0	55	0	0	0	1	0	1	0	0	0	0	0	0	0	0	0	0	1	0	0	0	0	1	0	0	0	0	4	1	0	0	0	0	0
233	0	1	54	0	1	1	0	0	1	0	1	0	0	0	0	0	0	1	1	1	0	0	1	1	0	0	1	1	0	9	1	0	1	0	0	0
234	0	0	44	0	1	0	1	0	1	1	1	0	0	0	0	0	0	0	0	0	1	0	0	0	0	0	1	1	1	9	1	0	0	0	0	0
235	0	1	43	1	0	0	0	0	0	0	0	0	0	0	0	0	0	0	0	1	0	0	1	1	1	0	1	0	0	1	0	0	0	0	0	0
236	1	1	52	0	0	0	0	0	1	0	0	1	0	0	0	0	0	0	0	1	0	0	0	0	0	0	0	0	0	4	1	0	0	0	0	0
237	0	1	77	1	0	1	1	0	0	0	1	0	0	0	0	0	1	0	0	0	1	1	0	0	1	0	0	0	0	12	1	0	0	0	0	0
238	0	1	45	0	0	0	0	0	0	0	0	0	0	0	0	0	0	0	0	1	0	0	0	0	1	0	0	0	0	2	0	0	0	0	0	0
239	0	0	84	0	0	0	0	0	0	0	1	0	1	0	1	0	0	0	0	0	0	0	0	0	0	0	1	1	1	13	1	0	0	0	0	0
240	1	1	76	1	0	1	1	1	1	0	0	0	0	0	0	0	0	0	0	1	1	1	0	0	0	0	0	0	0	10	1	0	1	0	0	0
241	1	1	84	1	0	1	0	1	0	0	1	0	0	0	1	0	1	1	0	1	1	1	0	0	0	0	1	0	1	17	1	0	0	0	0	0
242	0	1	67	1	0	0	0	0	0	0	1	0	0	0	0	0	0	0	0	1	0	0	1	0	1	0	1	0	0	5	1	0	0	0	0	0
243	0	1	67	0	0	0	0	0	0	1	1	0	0	0	1	0	0	0	0	1	1	0	1	0	1	0	1	0	0	9	1	0	0	0	0	0
244	0	0	70	0	0	0	0	0	0	0	1	0	0	0	0	0	1	0	0	0	0	0	1	0	1	0	1	0	0	9	0	0	0	0	0	0
245	0	0	73	1	0	1	0	0	0	1	1	0	0	0	1	0	1	0	0	0	0	0	1	1	0	0	0	1	0	13	1	0	0	0	0	0
246	1	0	79	0	0	0	1	0	0	0	1	0	0	0	0	0	0	0	0	0	0	0	1	1	0	0	0	0	0	8	1	0	0	0	0	0
247	1	1	55	0	0	0	1	0	1	0	0	0	0	0	0	0	0	0	0	1	0	1	1	1	0	0	0	0	0	3	1	0	0	0	0	0
248	0	1	61	0	1	1	1	1	1	1	1	0	0	1	0	1	1	0	0	1	0	0	0	0	1	0	1	0	1	19	1	0	0	0	0	0
249	1	1	78	0	0	0	0	0	0	1	0	1	0	1	1	0	0	0	0	1	1	0	0	0	0	0	1	0	1	15	1	0	0	0	0	0
250	0	1	75	0	0	0	0	0	0	0	0	0	0	0	0	0	0	0	0	1	0	0	1	1	1	0	1	0	0	5	1	0	0	0	0	1
251	1	0	86	1	0	0	0	0	1	0	1	0	0	0	0	0	0	0	0	0	1	0	0	0	0	0	0	0	0	13	1	0	0	0	0	0
252	1	1	83	0	0	0	0	0	0	0	1	0	0	0	0	1	0	1	0	0	0	0	1	0	0	0	0	0	0	13	1	0	0	0	0	0
253	0	1	63	0	0	0	0	0	1	0	0	0	0	0	0	0	0	0	1	1	0	0	0	0	0	0	1	1	1	4	1	1	0	0	0	0
254	1	1	46	0	0	0	0	0	0	0	1	0	0	0	0	0	0	0	0	1	1	0	1	1	1	1	1	0	0	3	0	0	0	0	0	0
255	0	1	59	0	0	0	0	0	1	0	0	0	0	0	0	0	0	0	0	1	0	1	1	0	1	0	1	0	0	1	1	0	0	0	0	0
256	0	0	68	0	0	0	0	0	1	0	1	0	0	0	0	0	0	0	0	1	0	0	1	1	1	0	1	0	0	8	0	0	0	0	0	0
257	0	1	82	0	0	0	0	0	1	0	1	0	0	0	0	0	0	0	0	0	0	0	0	0	1	0	1	0	1	8	1	0	1	0	0	1
258	1	1	87	0	0	0	0	0	1	0	1	0	0	0	0	0	0	0	0	1	1	0	0	0	0	0	0	0	1	11	1	0	0	0	0	0
259	0	0	74	0	0	0	0	0	0	1	1	0	1	0	1	0	0	1	0	1	0	0	1	0	1	0	1	0	0	16	1	0	0	0	0	0
260	0	1	56	1	0	0	1	0	1	0	1	1	0	0	0	0	0	0	0	1	1	1	1	1	1	0	1	0	0	6	1	0	0	0	0	1
261	0	1	72	0	0	0	0	0	0	0	1	0	0	0	0	0	0	1	0	1	0	1	0	0	1	0	1	0	1	8	1	0	0	0	0	0
262	1	1	66	0	0	0	0	0	0	1	0	0	0	0	0	0	0	0	0	0	0	1	1	1	0	0	0	0	0	5	1	0	0	0	0	0
263	1	1	78	0	0	0	0	1	1	0	0	0	1	1	1	0	1	1	1	1	1	0	1	1	1	0	1	0	0	19	1	0	0	0	0	0
264	0	0	77	1	0	1	0	0	0	0	1	0	0	0	1	0	1	1	0	0	0	0	0	0	0	0	1	1	1	12	0	0	0	0	0	0
265	0	0	75	1	0	1	0	0	0	0	1	0	0	0	0	0	0	0	0	1	1	0	1	1	0	0	1	1	1	8	1	0	0	0	0	0
266	0	1	56	1	0	0	0	0	1	0	0	0	0	0	0	0	0	0	0	1	0	0	1	1	1	0	1	0	0	1	0	0	0	0	0	0
267	0	1	51	0	0	0	0	0	0	0	0	0	0	0	0	0	1	0	0	1	0	0	1	0	1	0	1	1	0	2	0	0	0	0	0	0
268	0	1	55	1	0	0	0	0	0	1	1	0	0	0	0	0	0	0	0	0	0	0	0	1	0	0	0	1	1	5	1	0	0	0	0	0
269	1	1	50	1	0	0	1	0	0	0	1	0	0	0	0	0	0	0	1	1	0	0	0	0	0	0	0	0	0	5	1	0	0	0	0	0
270	1	1	67	0	0	0	1	0	0	0	1	0	0	0	0	0	0	0	0	0	0	0	1	0	0	1	1	0	0	5	1	0	0	1	0	0
271	0	1	57	1	0	0	0	0	0	1	0	0	1	1	0	0	0	0	0	0	0	0	1	1	0	0	1	1	1	7	1	0	0	0	0	0
272	1	0	50	1	0	0	0	0	1	1	1	1	1	1	1	1	1	1	0	1	1	1	1	0	1	0	1	0	0	19	1	1	0	0	0	0
273	1	1	60	0	0	0	1	0	1	1	0	0	0	0	0	0	1	0	0	1	0	0	0	0	1	0	1	0	0	6	1	0	0	0	0	0
274	1	1	74	0	0	0	0	0	0	0	0	0	0	0	0	0	1	0	0	0	0	0	1	1	0	0	0	0	0	6	1	0	0	0	0	0
275	1	1	59	1	0	0	0	0	0	0	1	0	0	0	0	0	0	0	0	0	1	0	1	0	1	0	1	0	1	3	1	0	0	0	0	0
276	0	1	64	0	0	0	0	1	1	0	1	0	0	0	0	0	1	1	1	0	0	0	0	0	1	0	0	0	0	12	0	0	1	1	1	1
277	1	1	63	0	0	0	0	0	0	0	1	0	0	0	0	0	0	0	0	0	1	0	1	1	0	0	0	0	0	4	1	0	0	0	0	0
278	0	1	54	0	0	0	0	0	0	0	1	0	0	0	0	0	0	0	0	0	0	0	0	0	0	1	1	0	0	3	0	0	0	0	0	0
279	1	1	70	0	0	0	1	1	1	0	1	1	0	0	0	0	1	0	0	0	1	0	1	1	0	0	0	0	0	13	1	0	0	0	0	0
280	0	0	73	0	0	0	0	0	0	1	0	0	0	0	1	0	1	0	0	0	1	0	0	0	1	0	1	0	1	11	1	0	0	0	0	0
281	0	1	81	1	0	1	0	0	0	0	1	0	0	0	0	0	1	0	0	1	1	0	0	0	0	0	1	1	1	11	0	0	0	0	0	0
282	0	1	57	0	0	0	1	0	0	0	1	0	1	1	1	0	0	0	0	0	1	0	0	0	1	0	0	0	0	9	1	0	0	0	0	0
283	1	0	82	0	0	0	0	0	0	1	0	0	0	0	0	0	0	0	0	0	0	0	0	0	0	0	1	0	1	9	1	0	0	0	0	0
284	0	1	66	0	0	0	0	0	0	0	1	0	0	0	0	0	1	0	0	0	1	0	0	0	0	1	0	0	0	7	0	0	0	0	0	0
285	0	1	76	0	0	0	0	0	1	0	0	0	0	0	0	0	0	0	0	1	0	0	1	1	0	1	1	0	0	7	1	0	0	0	0	0
286	0	0	61	0	0	0	0	0	0	1	1	0	0	0	1	0	0	0	0	1	0	0	1	1	1	0	1	0	0	9	0	0	0	0	0	0
287	0	1	73	0	0	0	0	0	0	0	0	0	0	0	0	0	0	0	0	1	0	0	1	1	0	0	1	1	0	4	1	0	0	0	0	0
288	1	1	67	0	0	0	0	0	0	0	0	0	0	0	0	0	1	0	0	1	1	0	1	1	0	1	1	0	0	5	0	0	0	0	0	0
289	1	1	71	1	0	0	0	0	0	0	0	0	0	0	0	0	0	0	0	1	0	0	1	1	1	1	1	0	0	4	1	1	0	0	0	0
290	1	1	78	1	0	0	0	0	1	0	0	1	0	0	0	0	0	0	0	0	0	1	1	0	1	0	1	0	0	10	0	0	0	0	0	0
291	0	0	53	1	0	0	1	0	1	0	1	1	0	0	0	0	0	0	0	1	0	0	1	1	1	0	1	0	0	9	1	0	0	0	0	0
292	0	1	80	0	0	0	0	0	0	0	1	0	0	0	0	0	0	1	1	0	0	0	1	1	1	0	0	0	0	12	1	0	0	0	0	0
293	0	1	58	1	0	1	0	0	0	0	1	0	0	0	0	1	1	0	0	1	0	0	1	1	1	0	1	0	0	11	0	0	0	0	0	0
294	1	0	55	0	0	0	0	0	0	1	0	0	0	0	0	0	0	0	0	1	0	0	0	0	0	0	0	0	1	4	0	0	0	0	0	0
295	0	1	64	0	0	0	0	0	0	1	1	0	0	0	1	0	0	1	1	1	0	0	1	1	1	0	1	0	0	13	1	0	0	1	0	0
296	0	0	65	0	0	0	0	0	0	0	1	0	0	0	0	1	0	0	0	1	0	0	0	0	1	0	1	0	0	9	1	0	0	0	0	0
297	1	1	59	1	0	0	0	0	1	0	1	0	0	0	0	0	1	0	0	0	0	0	1	1	0	0	0	0	0	5	1	0	0	0	0	0
298	0	0	54	1	0	0	0	0	1	0	0	0	0	0	0	0	0	0	0	0	0	0	0	0	1	0	1	0	0	4	1	0	0	0	0	0
299	0	1	76	1	0	0	0	0	0	1	1	0	0	0	1	0	0	0	0	1	0	0	0	0	1	0	1	0	1	14	1	0	0	0	0	0
300	1	0	62	0	0	0	0	0	0	0	0	0	1	1	1	0	0	0	0	1	1	0	1	0	0	0	1	1	0	8	1	0	0	0	0	0
301	0	0	82	1	0	1	0	1	0	0	1	0	0	0	1	0	0	0	0	0	1	0	0	0	1	0	0	0	0	13	1	0	0	0	0	0
302	0	1	61	0	1	1	1	0	1	0	1	1	0	0	0	0	1	0	0	0	0	0	0	0	1	0	0	0	0	11	1	0	0	0	0	0
303	1	1	66	1	0	0	0	0	1	0	1	0	0	0	0	0	0	0	0	1	0	0	1	0	0	0	1	0	0	5	1	0	0	0	0	0
304	0	0	77	0	0	0	1	0	1	0	1	0	0	0	0	0	0	0	0	0	1	1	0	0	1	0	0	0	0	10	0	0	0	0	0	0
305	1	1	77	0	0	0	0	0	0	1	0	1	0	0	0	0	0	0	0	1	1	0	1	0	1	0	1	0	0	10	1	0	0	0	0	0
306	1	1	45	1	0	0	0	0	0	0	0	0	0	0	0	0	0	0	0	1	1	0	1	1	1	0	1	0	0	1	0	0	1	0	0	0
307	0	0	43	0	0	0	0	0	0	0	0	0	1	0	1	0	0	0	0	0	1	0	1	0	1	0	1	0	0	4	0	0	0	0	0	0
308	1	1	52	0	0	0	1	0	0	0	1	0	0	0	0	0	0	0	0	1	0	0	1	1	1	0	1	0	0	4	0	0	0	0	0	0
309	1	1	80	1	0	0	0	0	1	0	1	0	0	0	0	0	0	0	0	1	0	0	0	0	0	0	0	0	1	9	1	0	0	0	0	0
310	0	1	75	1	0	0	1	0	1	0	0	1	0	0	0	0	0	0	0	1	0	0	1	1	1	0	0	0	0	10	1	0	0	0	0	0
311	0	1	55	1	0	1	0	0	0	0	1	0	0	0	0	0	0	0	0	1	0	0	0	1	1	0	1	0	1	3	1	0	0	0	0	0
312	0	0	54	0	1	1	0	0	1	0	1	0	0	0	0	0	1	0	0	1	0	0	1	0	1	0	1	0	0	6	1	0	0	0	0	0
313	0	1	72	0	0	0	0	0	1	0	1	0	0	0	0	0	0	0	0	1	0	0	1	1	0	0	1	1	0	6	1	0	0	0	0	0
314	0	1	74	0	0	0	1	1	1	0	1	0	0	0	0	0	0	0	0	1	0	0	1	1	0	0	1	1	0	11	1	0	0	0	0	0
315	1	1	77	0	0	0	0	0	0	1	1	0	0	0	1	0	0	0	0	1	0	0	0	0	0	0	0	0	0	12	1	0	0	0	0	0
316	0	1	78	0	0	0	0	0	1	0	1	0	0	0	0	0	0	1	0	1	0	0	0	1	0	0	1	1	0	9	1	0	0	0	0	0
317	0	1	71	0	0	0	0	1	1	0	1	0	0	0	0	0	0	0	0	1	0	0	1	0	1	0	1	0	1	11	0	0	0	0	0	0
318	0	1	75	0	0	0	0	0	0	0	1	0	0	0	0	0	0	0	0	1	0	0	1	0	1	0	1	0	0	7	0	0	0	0	0	0
319	0	1	51	0	0	0	0	0	0	0	1	0	0	0	0	0	0	0	0	1	0	1	1	0	1	0	1	0	0	3	0	0	0	0	0	1
320	0	0	77	1	0	0	0	0	0	0	1	0	0	0	0	0	0	0	0	1	0	0	1	1	0	0	1	1	1	9	1	0	0	0	0	0
321	0	1	61	0	0	0	0	0	1	0	0	0	0	0	0	0	0	0	0	0	0	0	1	1	1	0	1	0	1	4	1	0	0	0	0	0
322	1	0	76	0	0	0	1	0	0	0	1	0	0	0	0	0	1	0	0	1	0	0	1	1	1	0	1	0	0	10	1	0	0	0	0	0
323	1	1	70	0	0	0	0	0	1	0	1	0	0	0	0	0	0	0	0	1	0	0	1	1	1	0	1	0	0	7	1	0	0	0	0	0
324	0	1	55	0	0	0	0	0	0	0	0	0	0	0	0	0	0	0	0	0	0	0	0	0	0	0	0	1	1	1	0	0	0	0	0	0
325	0	1	80	0	0	0	0	0	1	0	0	0	0	0	1	0	1	0	0	0	1	0	1	0	1	0	1	0	1	15	1	0	0	0	0	0
326	0	1	79	0	0	0	1	0	1	1	1	1	0	0	0	0	0	1	1	1	0	0	1	1	1	0	1	0	0	18	1	0	0	0	0	0
327	0	1	81	0	0	0	0	1	1	0	0	0	0	0	0	0	0	1	1	1	0	0	1	1	1	0	1	0	0	12	1	0	0	0	0	0
328	0	0	75	1	0	1	0	0	0	0	0	0	0	0	0	0	1	0	0	1	0	0	0	1	0	0	1	1	1	8	1	0	0	0	0	0
329	0	1	77	1	0	0	0	0	0	0	0	0	0	0	0	0	0	0	0	1	0	0	1	0	1	0	1	0	0	6	1	0	0	0	0	0
330	1	1	48	1	0	0	0	0	0	1	1	0	0	0	0	0	0	0	0	0	0	0	1	1	0	1	1	0	0	5	0	0	0	0	0	0
331	0	1	81	0	0	0	0	1	0	0	0	0	0	0	0	0	0	0	0	0	0	0	1	1	0	0	0	1	1	8	1	0	0	0	0	0
332	0	1	72	1	0	0	0	1	1	0	0	0	0	0	0	0	0	0	0	1	0	0	1	1	1	0	0	0	0	11	1	0	0	1	0	0
333	1	1	51	0	0	0	0	0	1	0	1	0	0	0	0	0	0	0	0	0	0	0	0	0	0	0	0	0	0	4	0	0	0	0	0	0
334	0	1	71	0	0	0	1	0	1	0	1	1	0	0	0	0	0	0	0	1	0	0	0	1	0	0	1	1	1	11	1	0	0	0	0	0
335	0	1	69	0	0	0	0	1	0	1	1	0	1	1	0	0	0	0	0	1	0	1	1	1	1	0	1	0	0	12	1	1	0	0	0	0
336	0	1	76	0	0	0	0	0	1	0	1	0	0	0	0	0	0	0	0	1	0	0	1	0	1	0	1	0	0	9	1	0	0	0	0	0
337	0	1	62	0	0	0	0	0	0	0	0	0	0	0	0	0	0	0	0	0	0	0	1	0	1	0	1	0	1	2	1	0	0	0	0	0
338	0	1	50	0	0	0	0	0	1	0	1	0	0	0	0	0	0	0	0	1	0	0	1	0	1	0	1	0	0	5	1	0	0	0	0	0
339	0	1	71	1	0	1	0	1	0	1	1	0	0	0	0	0	1	1	0	1	0	0	1	1	1	1	1	1	0	15	1	0	0	0	0	0
340	0	1	67	1	0	1	1	1	1	0	0	0	0	0	0	0	0	0	0	1	0	1	0	0	1	0	1	0	1	5	0	0	1	0	0	0
341	0	0	64	1	0	0	0	0	0	1	0	0	0	1	1	0	0	0	0	1	0	0	0	0	0	0	0	1	0	10	0	0	0	0	0	0
342	0	1	70	0	0	0	0	0	1	0	0	0	0	0	0	0	0	1	1	0	0	0	1	0	1	0	0	0	0	8	0	0	0	0	0	0
343	0	0	74	1	0	0	0	0	1	0	1	0	0	0	0	0	0	0	0	1	0	0	1	0	1	0	1	0	1	7	1	0	0	0	0	0
344	1	1	70	1	0	0	0	0	1	0	1	0	0	0	0	0	1	1	0	1	0	0	0	0	0	0	0	0	1	8	0	0	0	0	0	0
345	1	1	66	0	0	0	0	0	0	0	1	0	0	0	0	0	0	0	0	1	0	0	0	0	0	0	0	0	0	5	0	0	0	0	0	0
346	1	1	76	1	0	1	1	1	1	0	1	0	0	0	0	0	1	0	0	1	0	1	1	1	0	0	1	0	0	12	1	0	0	0	0	0
347	0	1	81	0	0	0	0	0	1	0	0	0	0	0	0	0	1	1	0	0	1	0	1	1	1	0	1	0	0	8	0	0	0	0	0	0
348	0	0	66	0	1	0	0	0	0	0	1	0	0	0	0	0	0	0	0	1	1	0	0	0	1	0	0	0	0	6	1	0	0	0	0	0
349	0	1	75	1	0	0	1	1	1	0	1	0	0	0	0	0	0	0	0	1	0	1	1	1	0	0	1	1	1	12	0	0	0	0	0	0
350	0	0	78	1	0	0	1	1	0	1	1	0	0	0	0	0	0	0	0	1	1	0	1	1	1	0	1	0	1	15	1	0	0	0	0	0
351	0	1	70	0	0	0	0	0	1	0	0	0	0	0	0	0	1	0	0	1	0	0	1	1	0	0	1	1	1	6	1	0	0	0	0	0
352	0	1	70	0	0	0	0	0	1	0	1	0	1	0	1	0	0	1	1	0	1	0	0	0	1	0	0	0	0	13	1	0	0	0	0	0
353	0	1	43	0	0	0	0	0	0	0	1	0	0	0	0	0	0	0	0	1	0	0	1	1	0	0	1	1	0	3	0	0	0	0	0	0
354	0	1	78	0	0	0	0	0	1	0	1	0	0	0	0	0	1	1	0	1	1	0	0	1	0	0	1	0	1	12	1	0	0	0	0	0
355	0	1	72	1	0	0	0	0	1	0	1	0	0	0	0	0	1	0	0	0	0	0	1	1	0	0	0	1	0	9	1	0	0	0	0	0
356	0	1	68	0	0	0	0	0	0	0	1	0	0	0	0	0	0	0	0	0	0	0	0	0	1	0	1	0	0	5	1	0	1	0	0	1
357	1	0	69	0	0	0	1	0	1	0	0	0	0	0	0	0	0	0	0	1	0	0	1	1	0	0	0	0	0	4	1	0	0	0	0	0
358	0	1	71	0	0	0	0	0	1	1	1	0	0	0	0	0	0	0	0	1	0	0	1	0	1	0	1	0	0	8	0	0	0	0	0	0
359	0	1	58	0	0	0	0	0	1	0	1	0	0	0	0	0	0	0	0	0	0	0	0	0	1	0	1	0	0	3	1	0	0	0	0	0
360	1	1	63	1	0	0	0	0	0	0	0	0	0	0	0	0	1	1	0	1	0	0	1	1	1	0	1	0	0	4	1	0	0	0	0	0
361	1	1	66	0	0	0	0	0	1	0	0	0	0	0	0	0	0	0	0	1	1	0	1	1	0	1	1	0	0	3	1	0	0	0	0	0
362	0	0	76	1	0	1	0	1	1	0	1	0	0	0	1	0	1	1	0	0	1	0	0	0	0	0	0	1	0	17	1	0	0	0	0	0
363	1	0	64	1	0	1	1	0	1	0	0	0	0	0	0	0	0	0	0	1	0	0	1	0	1	0	1	0	0	3	1	0	1	0	0	0
364	0	1	76	0	0	0	1	0	1	0	1	0	0	0	0	0	0	0	0	1	0	1	1	0	1	0	1	0	0	8	0	0	0	0	0	0
365	1	1	70	0	0	0	0	0	1	0	1	0	0	0	0	0	0	0	0	1	0	1	1	1	1	0	1	0	0	8	0	0	0	0	0	0
366	0	1	59	0	0	0	1	0	0	0	1	1	0	0	0	0	1	0	0	1	0	0	1	0	1	0	0	0	0	6	1	0	1	0	1	0
367	0	1	74	0	0	0	0	0	1	0	1	0	0	0	0	0	0	1	0	1	0	0	1	1	0	0	1	1	0	11	1	0	0	0	0	0
368	0	1	72	0	0	0	0	0	0	0	1	0	0	0	0	0	1	0	0	0	1	1	0	0	1	0	0	0	0	8	0	0	0	0	0	1
369	1	1	67	1	0	0	0	0	0	0	1	0	0	0	0	0	0	0	0	0	0	0	0	0	0	0	1	0	0	5	0	0	1	0	0	0
370	0	1	71	0	0	0	0	0	0	0	1	0	0	0	0	0	0	0	0	1	0	1	0	0	1	0	0	0	0	7	1	1	0	0	0	0
371	1	1	72	0	0	0	0	0	0	0	0	0	0	0	0	0	1	0	0	1	0	0	1	0	1	0	1	0	0	6	1	0	0	0	0	0
372	1	1	58	1	0	0	1	0	1	0	1	1	0	0	0	0	0	0	0	1	0	0	1	0	1	0	1	0	0	6	0	0	0	0	0	0
373	0	1	60	0	1	0	0	0	0	0	1	0	0	0	0	0	1	0	0	1	1	1	0	0	0	1	1	0	1	7	1	0	0	0	0	0
374	0	1	65	1	0	0	0	0	1	0	1	1	0	0	0	0	1	0	0	1	0	1	1	0	1	0	0	0	0	12	1	0	1	0	0	0
375	0	1	68	0	0	0	0	0	0	0	0	0	0	0	0	0	0	0	0	0	0	0	0	0	1	0	1	0	0	4	0	0	0	0	0	0
376	0	1	79	0	0	0	0	1	0	1	0	1	0	0	1	0	0	0	0	1	1	0	0	0	0	0	0	1	1	14	1	1	0	0	0	1
377	1	1	69	1	0	0	1	0	1	0	1	0	0	0	0	0	0	0	0	1	1	1	1	1	1	0	0	0	0	5	0	0	0	0	0	0
378	0	1	67	0	0	0	0	0	0	0	1	0	1	1	1	0	0	0	0	0	1	0	0	0	1	0	0	0	0	10	0	0	0	0	0	0
379	0	1	78	0	0	0	1	0	1	1	0	0	0	0	0	0	0	0	0	1	0	1	0	0	1	0	1	0	0	8	0	0	0	1	0	1
380	0	0	49	0	1	1	1	1	1	0	1	0	0	0	0	0	0	0	0	1	0	1	1	1	1	0	1	0	0	6	1	0	0	0	0	0
381	1	1	48	1	0	1	0	1	0	1	1	0	1	1	1	0	1	0	0	1	0	1	1	1	1	0	1	0	0	14	0	0	1	1	0	0
382	0	1	67	0	1	0	0	0	1	0	1	0	0	0	0	0	0	0	0	1	0	0	1	0	0	1	1	0	0	7	1	0	0	0	0	0
383	0	0	81	0	0	0	1	0	1	0	1	0	0	0	0	0	0	0	0	1	0	0	1	1	1	0	1	0	1	9	1	1	0	0	0	0
384	0	0	73	1	0	0	0	0	1	0	1	0	0	0	0	0	0	0	0	1	0	0	1	1	0	0	1	1	0	9	0	0	0	0	0	0
385	0	1	65	1	0	1	1	1	1	0	0	0	0	0	0	0	1	0	0	1	0	0	1	1	1	1	1	0	0	7	1	0	0	0	0	0
386	1	1	53	0	0	0	0	0	0	0	0	0	0	0	0	0	0	0	0	1	0	0	0	0	0	0	0	0	0	1	0	0	0	0	0	0
387	0	1	52	0	0	0	0	0	1	0	1	0	0	0	0	0	0	0	0	0	0	0	1	1	1	0	1	0	0	4	0	0	0	0	0	0
